# Supplementary material for: The Effect of Limosilactobacillus fermentum MG4717 on Oral Health and Biosafety
Source: Microorganisms. 2025 Jul 7;13(7):1600. doi: 10.3390/microorganisms13071600 (PMC12299399; doi:10.3390/microorganisms13071600)
Supplement: Supplementary file 1 [file microorganisms-13-01600-s001.zip]

Archive with 1 entries (1 files):
- microorganisms-3707010-supplementary.pdf
